# Supplementary material for: NLRP3-induced systemic inflammation controls the development of JAK2V617F mutant myeloproliferative neoplasms
Source: Nat Commun. 2025 Nov 26;16:10591. doi: 10.1038/s41467-025-65673-4 (PMC12658227; doi:10.1038/s41467-025-65673-4)
Supplement: Supplementary file 4 — Source Data [file 41467_2025_65673_MOESM4_ESM.xlsx]

## Sheet: Fig. 1a
Sample_ID	Disease	Group	Driver_Gene	Treatment	MIP-1alpha	SDF-1alpha	IL-27	LIF	IL-1beta	IL-2	IP-10	IL-6	IL-7	IL-8	IL-10	PIGF-1	Eotaxin	IL-12p70	beta-NGF	IL-1RA	IFN-gamma	GM-CSF	TNF-alpha	HGF	MIP-1beta	IFN-alpha	MCP-1	BDNF	IL-1alpha	IL-15	IL-22	PDGF-BB	VEGF-A	IL-18
1	ET	MPN	CALR	untreated	798953	14330826	1745558	966325	301469	187574	736982	1904567	1179208	240704	497199	451162	1558316	1672939	1298713	14712018	1302038	2592884	1577343	13317982	2075792	290244	4581198	4371793	152032	1562032	1712209	205916	23329853	4521842
2	ET	MPN	JAK2	Anagrelid	849076	1151833	67633	150332	80553	692139	595397	256783	103203	0	24712	317173	2288817	0	109001	895766	22642	147759	3067666	9581462	2585171	0	802327	6143105	7838	201454	5568394	223904	10484242	1466639
3	ET	MPN	JAK2	Anagrelid	198113	980076	250511	194361	127215	460346	973502	1134355	361996	6336	20038	1987455	518376	8416	836069	5177623	44776	1773909	130719	329324	99815	1376	168777	46963832	41877	169738	856091	43787182	19642731	183089
4	ET	MPN	JAK2	Anagrelid	551921	8435483	1098887	844162	89252	2432667	995887	882502	797288	391513	177528	0	975905	223911	575953	14515405	319683	1849757	87784	15303353	4573587	185569	2883719	15598907	0	1254408	615656	9285531	5552893	610437
5	ET	MPN	JAK2	Anagrelid	480679	10647898	19334	246643	63458	657618	91215	400885	660267	380955	189417	317883	1355767	210601	368857	8668636	42522	93362	593046	2124787	2849448	0	901467	8798855	88759	296461	2891738	935143	50167252	4757781
6	ET	MPN	JAK2	HU	212262	6585899	0	141809	41136	203353	672243	294998	120168	0	45093	122403	1087971	86598	17114	8471085	2707	65497	327167	2240424	772348	2801	4345753	541377	0	102799	3010417	288735	19046668	3355248
7	ET	MPN	JAK2	HU	518037	1266602	0	242979	106311	538926	1088735	830639	31769	902024	69399	0	1195618	8534	293723	6543755	0	158872	613086	13682847	1334601	0	1587931	531547	0	201454	681089	168911	12941906	4214645
8	ET	MPN	JAK2	HU	495972	11172545	484999	376403	107364	944018	764786	900094	118662	34297	61628	23407	362356	12641	138993	13272939	88012	108032	879934	9065045	1774212	59407	1453365	10888596	80243	887713	608346	214947	35361764	2172433
9	ET	MPN	JAK2	Rux	517816	6223641	0	226777	27212	37165	1363391	14443	224817	520641	324994	0	367804	165644	126184	1745824	339491	0	619743	13503785	408396	0	35284246	2036374	0	151484	1448397	17225311	30292528	6169523
10	ET	MPN	JAK2	Rux	587096	25505299	939044	642217	286754	1274572	1402421	1932027	841247	119929	156733	12789	788335	445405	1100173	9773823	656431	870797	1032787	12664064	1898742	110158	519988	9150699	2789	1073075	29819175	1019496	46985654	3026552
11	ET	MPN	JAK2	untreated	478051	22003238	209286	290084	41543	1483624	1814283	74393	409221	47044	239197	0	2023767	281815	238266	168900	163282	261361	1178045	83277402	2753347	30416	0	222157	8295	815161	695547	842188	126067865	11705626
12	ET	MPN	JAK2	untreated	51472	17921424	306657	382238	20956	1289905	657323	711398	151835	0	178393	292812	91341	223911	581408	14832321	11163	299773	1073451	8390361	89573	4264	799636	8623431	106049	511928	1434789	510619	8888779	3659384
13	ET	MPN	JAK2	untreated	652071	10344189	11613806	609326	13976	2062089	1300476	365721	37949	6336	29499	1292781	5937158	61325	107153	10007121	2064873	920904	202266	5062037	923552	142379	7018	69733447	26432	811412	723991	6917752	29762924	769365
14	ET	MPN	JAK2	untreated	191148	7929032	4178992	144541	13976	627616	973502	833593	636614	6336	23791	199645	642584	16794	836069	4892151	619813	1742547	145126	3661053	828617	18432	119427	65190596	3679	136182	790391	61006659	20779789	235423
15	ET	MPN	JAK2	untreated	590722	18735695	1209841	220875	127215	425212	764501	24038	207696	6336	1179	2357853	8174947	8416	674394	6576998	80533	35072	145126	3451536	1086311	1376	931751	122857416	163953	7296	888706	36567357	54803036	193581
16	ET	MPN	JAK2	untreated	172349	9047496	1209841	141214	114521	562169	1204657	474305	188501	6336	14504	2604046	7611479	5804	836069	7534068	330047	35072	123493	6095668	663513	1376	1332954	8087286	1856	52079	98144	26553957	375467072	328978
17	ET	MPN	JAK2	untreated	20482	9434552	63595	67768	32359	235985	72841	20992	274647	6336	10895	3021919	10505783	17408	413234	4988354	4186	35072	57576	6313886	1044895	1376	722621	71827805	1856	7296	46656	46976066	85559808	245855
18	ET	MPN	MPL	Anagrelid	385574	13335678	43956	129803	123702	619967	492293	896904	10146	369451	246507	101204	813746	143628	411567	4760953	178721	424145	531095	14135331	1391352	12461	1635138	136600535	185441	435585	1953639	30004942	11823416	3610687
19	MF	MPN	CALR	Anagrelid	1123169	15574393	1791296	2163425	667026	4751598	1430554	3585869	1674376	879651	195248	951917	1521785	1955959	1524162	10531346	10942	1722641	2802817	26645678	57429	353393	3687764	34338958	349506	1882155	6341824	20793	7473956	5413745
20	MF	MPN	CALR	Anagrelid	878877	145822475	2759989	12647	388675	2997824	4253893	3927201	2335858	1120025	812581	1818883	1256117	861201	1991488	21894001	295979	3598298	2525352	26029829	6359874	373505	957212	6925338	53067	2234504	12464676	102592	73383442	4429461
21	MF	MPN	CALR	IFN	551694	9168072	2002067	376079	75202	545527	540779	24038	44356	6336	1818	3249048	6448422	16794	910366	7456529	843435	719772	72397	20335021	742073	42603	1057992	10062208	1856	277474	46656	26939297	1100140727	606444
22	MF	MPN	CALR	Rux	5567	35171848	12217462	642826	393399	2269241	815926	1327205	768703	1985937	20106	427659	3385152	145854	137986	13136416	3120491	2120184	254752	2725327	22842861	196722	2169712	9466592	493065	713417	67604635	16283041	176802127	1662256
23	MF	MPN	CALR	Rux	536901	1561023	1480476	389253	301333	934998	1073999	619519	446251	457579	7369	4835829	10179398	41456	1280086	12347466	59144	792767	244715	4382085	2692415	26583	1365863	215125952	126777	90217	3195941	24523895	300202593	287486
24	MF	MPN	CALR	Rux	238171	9071585	929784	67768	16043	235985	1316282	20992	2656	226127	8241	536891	646089	1073	373966	5723637	476765	35072	35052	9869735	1250439	1376	2086712	8457655	1856	7296	46656	4281476	29227838	565565
25	MF	MPN	CALR	Rux	261776	6541294	3552	12024	24557	512269	437061	20992	243548	6336	6537	1134107	4164625	17408	219618	11716002	3776	35072	40219	12877965	1560337	1376	499211	11405317	1856	7296	46656	3943226	66838733	3776
26	MF	MPN	CALR	Rux	527275	28883998	3552	231465	24557	256733	73124	20992	2656	10664593	29978	3693436	295803	3642	252356	31001255	341048	35072	4958	1113584	4426022	1376	13246844	4974332	120753	7296	1619247	26520236	35074105	824259
27	MF	MPN	CALR	Rux	229576	10145675	31778	27375	4526	101342	1487354	70592	531	107096	5648	1579436	6702758	17408	1396172	5723637	619813	35072	19734	11667119	11282	14263	919967	78370218	1856	7296	46656	74194168	13021131	64726
28	MF	MPN	CALR	Rux	793021	6898688	61869	173529	71712	469143	1228827	241944	989057	155211	97409	314	2067276	48257	496175	11489082	43436	0	661635	9266862	1222577	19811	11131289	57221269	33173	102799	1021684	967683	12728278	121023
29	MF	MPN	CALR	untreated	516822	15162606	577585	249837	145542	1057584	1566735	1563124	67693	379779	143487	350529	1939923	186341	638336	8825879	267438	515093	1435318	14756239	2433738	33	194313	8750	125962	563074	2531793	612518	145754729	1093549
30	MF	MPN	CALR	untreated	464352	13919504	9647	262965	73197	7192	1090077	322562	1634498	0	101359	74306	1616032	150981	394803	17418486	0	0	623067	17970717	4301184	25809	2483207	7533388	115884	314403	2498708	358131	223674707	3857486
31	MF	MPN	CALR	untreated	173866	9601108	943297	231465	156321	849557	396073	162532	642468	65045	24466	268627	5373467	5521	643808	6714414	706869	35072	152569	17669346	1649914	1376	2758632	6850	1856	7296	46656	19959371	326807368	803446
32	MF	MPN	CALR	untreated	433025	5656758	2907355	225707	212859	970008	73124	58631	555642	233219	15353	4442074	4926109	15866	660726	7836133	441907	1122445	226228	1129954	6484417	19205	205084	11923134	347208	113223	5972327	37275067	69343195	633408
33	MF	MPN	CALR	untreated	234563	12810976	3552	20838	108481	393356	1038469	20992	508124	7738662	20808	2227913	2607034	313	693748	3891043	608066	35072	19405	37415244	3021387	1376	812198	27166218	13929	7296	46656	1073593	352275558	967682
34	MF	MPN	CALR	untreated	395846	10277905	2101558	20838	156321	940438	382218	421104	206466	6336	22635	2283835	3053612	9504	495989	11368963	341048	35072	229405	14390197	1980713	9529	146633	12302522	36972	129838	2281239	12245845	59669585	500729
35	MF	MPN	CALR	untreated	278251	10740124	943297	126214	83036	655311	632116	162532	134729	203677	6384	2016862	408844	17408	41025	57701	6389	207542	120094	19247803	1342344	1376	1978562	9689213	23058	7296	795534	3107066	115079179	313444
36	MF	MPN	JAK2	HU	976132	10971587	23460468	89063	422656	3266524	2216253	1272312	561007	286426	35288	4027135	11098272	43075	1506921	3267785	1490539	792767	46049	10930706	1434207	227563	1858147	95693088	39998	955617	690497	42844904	1450240226	524618
37	MF	MPN	JAK2	HU	1990345	14864692	3417409	137786	170355	3035643	1751601	3102298	559171	879131	722391	613587	1267452	978612	1093484	1538463	1057815	5118311	1318493	16836008	4339831	327997	3122605	9729697	129667	1895431	4563687	2334875	18181619	3060659
38	MF	MPN	JAK2	HU	434096	7370367	796308	221152	5965	930878	657323	45427	255846	195703	95652	11063	1274551	150981	382821	509658	157506	735186	412834	5062708	946427	6771	4078859	35215792	386	292981	1427982	507092	24761901	3249701
39	MF	MPN	JAK2	HU	1821309	5761178	2708576	1059344	37437	2735379	659013	0	374367	169573	62517	0	856084	193628	368857	6667446	357357	2633941	425833	5757491	0	514771	1324852	2904987	0	4892389	720781	285889	7311042	4103254
40	MF	MPN	JAK2	HU	568072	11575312	0	213116	12685	596898	1031042	0	637818	0	88615	0	721567	87855	63523	23278436	0	0	415203	7099755	1527361	0	110356	2980657	0	163533	0	643753	34200351	5190822
41	MF	MPN	JAK2	HU	662306	8283288	3552	194361	16043	235985	1502669	20992	147196	6336	14504	778946	22698	17408	332148	6072393	35976	35072	19734	329324	396515	1376	659424	17278601	1856	52079	46656	15566057	8010816	271892
42	MF	MPN	JAK2	HU	118685	8687729	31778	61059	16043	1495	61743	20992	218844	6336	5648	785837	545397	3329	237341	3007663	46264	35072	35052	2973394	710344	1376	675435	47099512	1856	7296	46656	38598629	24852419	151527
43	MF	MPN	JAK2	HU	356855	20318979	16425111	124567	21289	276204	973502	1098762	99903	357394	16335	4411553	1158129	38241	4173199	19617001	2296365	35072	412171	16136251	2629655	15694	1080343	5818036	18875	223522	3521362	21221478	208574208	1394357
44	MF	MPN	JAK2	HU	305021	8070462	1480476	161165	16043	315011	1728272	24038	601694	6336	34318	1843739	5151057	17408	784345	64970703	81577	35072	35052	22358012	803997	38223	1057992	17750876	32114	130989	519383	11159751	7945162	698196
45	MF	MPN	JAK2	HU	307236	11661957	2255509	273807	236707	100805	1332043	572925	661696	6336	19107	2258115	90228	15353	1157552	12021367	44776	637961	307892	1422968	1775225	17109	2496011	84633557	914	130989	1333205	25739563	28560229	151527
46	MF	MPN	JAK2	HU	235341	8449421	3552	61059	32359	101342	654911	20992	119798	6336	7369	147872	264647	17408	934359	145556792	534354	35072	27434	4126609	1219529	1376	108577	1786338	1856	68893	46656	2605065	20764593	214526
47	MF	MPN	JAK2	Rux	1376152	1062095	891393	479104	31546	703372	1029716	71306	125788	111278	109247	351917	1501391	320322	936966	14874204	284155	55852	264585	30397169	4074359	2948	742486	182694	80411	661774	2113752	359507	25948882	5654265
48	MF	MPN	JAK2	Rux	57641	1619932	63595	127898	16043	1495	2759652	365721	59761	1797465	1269	2407837	3115245	8416	730568	32042482	14582	35072	38837	1632726	2629655	1376	191287	30001105	1856	7296	224497	18838792	56250824	478464
49	MF	MPN	JAK2	Rux	1562701	14612823	5402993	237215	124526	2623984	1061387	689332	2656	5832902	246633	666149	2259007	177508	19456	6158536	673999	2162034	26112	6973787	6052303	84578	896856	1900934	30778	7296	2611277	1373676	1821867	824259
50	MF	MPN	JAK2	Rux	446123	17846757	4410604	320036	61491	691484	1487354	365721	2656	6610043	23791	3061553	1207943	22701	1542798	100413767	1277837	35072	116252	6313886	2520985	50049	6968549	12785065	31425	376607	519383	66188802	448527705	657454
51	MF	MPN	JAK2	Rux	14958	28667082	48454236	871827	266899	19476	53709	3081877	172225	2068815	55993	1741253	1383169	36638	3272603	22999417	3494198	35072	595442	3432799	2723549	188746	585683	322208	266635	1245085	6520938	3632276	19602391	1427445
52	MF	MPN	JAK2	Rux	344819	16822075	3552	144037	24557	14482	463952	20992	8002	14383257	2873	2451347	4729013	1876	432709	70975937	238958	35072	19405	8155858	1469607	1376	1165962	18504964	1856	7296	46656	24109772	144071691	408928
53	MF	MPN	JAK2	Rux	246463	11558802	3552	54342	4526	101342	2313448	20992	2656	194342	912	891031	7203803	17408	237341	33828662	80533	35072	15843	10119407	1244239	1376	6690167	1703537	1856	7296	46656	1280193	28748883	297871
54	MF	MPN	JAK2	Rux	349983	15844553	3552	47617	16043	46068	2599517	20992	2656	3190793	5648	539255	4051774	1073	332148	13822288	5843532	35072	50113	5876362	2029006	1376	659424	4384	1856	7296	98144	2997614	28547401	8134943
55	MF	MPN	JAK2	Rux	356855	9059903	1209841	114567	47294	460346	1874837	20992	38485	6336	29499	2790162	3087433	3329	836069	8291407	389272	35072	108994	240154	11347857	4514	253315	4384	344241	297426	10795758	5821653	88354153	308248
56	MF	MPN	JAK2	Rux	151635	20187158	3552	161729	55758	256733	555769	20992	422932	9417504	15353	2646482	4744166	1876	515937	405336565	574995	35072	4958	5129737	2330878	1376	11141872	14905363	1856	7296	46656	24223045	236586981	288831
57	MF	MPN	JAK2	Rux	396116	32557752	7104555	210936	16043	101342	1668828	20992	129211	7155555	5648	1539151	11826159	1073	1157552	13441081	59144	425458	35052	371317	3978556	29692	1353555	3742466	154762	52079	5216961	5583664	60923705	565565
58	MF	MPN	JAK2	Rux	175825	8979243	3552	83981	4526	305082	296663	20992	2656	6336	2873	748556	2728855	17408	183333	7416022	3776	35072	4958	3762429	110454	1376	479198	6140496	1856	7296	46656	3788995	32972399	3776
59	MF	MPN	JAK2	Rux	292568	13823024	3552	94541	4526	101342	1425712	20992	2656	978334	80442	1675687	3351585	17408	485966	46451243	106238	35072	19734	30398375	1628759	1376	129887	7343259	1856	7296	339563	30416064	75223442	1858738
60	MF	MPN	JAK2	Rux	768293	11692463	11440039	37874	1446569	549397	1440467	930515	134729	300159	13545	1618485	2578218	15866	1456683	184318662	1450688	35072	921715	11094857	110454	115076	947789	1112779	12969	410683	646006	34161726	33007942	729874
61	MF	MPN	JAK2	Rux	1011754	22776209	1483019	621083	1415099	689107	406547	58631	2656	13276188	41077	1489736	3043611	34237	154557	140796798	129054	1122445	1561862	12596827	4164754	33178	9282391	2613496	927	403763	377513	10419586	60963896	1205981
62	MF	MPN	JAK2	Rux	563389	41272893	1744058	27375	75202	101342	1918274	20992	2656	12038891	36259	1868416	8621342	1113	1026992	18766029	330047	35072	19734	10863424	4648275	1376	1809896	1508255	153213	151104	3580533	441938	62724517	339331
63	MF	MPN	JAK2	Rux	3085986	67234358	2101558	70243	2483658	305082	2771768	9800308	2656	14985272	20808	3160038	2869566	7481	709882	139800	1642037	35072	380068	455140485	10537167	1376	22379085	9258585	73305	7296	1782889	14366413	230050756	3719564
64	MF	MPN	JAK2	Rux	49953	35599332	20755369	20838	156321	474017	477278	3354516	47967	24718047	18985	3570793	449555	34237	2301115	34053486	2776877	1900288	19405	45699833	3190488	1376	1800517	8388203	68175	244184	4265964	34573207	152824372	1819054
65	MF	MPN	JAK2	Rux	141107	10744461	3552	40882	4526	101342	1394655	20992	2656	6336	3964	1013615	2783888	17408	237341	56443991	732312	35072	11915	3972273	562833	1376	811187	9152901	1856	7296	46656	24009062	34720023	468194
66	MF	MPN	JAK2	Rux	353856	13281772	4088922	111246	190559	110925	922519	20992	2656	10263412	6384	2151414	3354812	18065	816853	36461199	706869	35072	107003	23538622	3057105	33178	1083946	10208414	8995	129838	1364853	14803113	161994909	397218
67	MF	MPN	JAK2	Rux	846057	7514991	359147	44201	105302	344462	269717	138407	64957	668241	29732	3011	1761585	163204	409908	2730214	22642	0	110195	5663386	14933915	0	1605053	475783	0	8195	3721864	569831	5848303	5803341
68	MF	MPN	JAK2	Rux	422533	8648008	3018	258457	6232	693752	1310921	78815	306316	0	143921	180109	1443099	114048	53975	11049369	201979	53987	720436	20809321	1727766	21866	1220181	14755597	69034	4072	828052	674036	35203348	7570938
69	MF	MPN	JAK2	Rux	262564	7429941	0	300594	88532	657618	1084038	76086	2277	0	124978	442913	585688	41532	336256	35048866	211701	28192	894568	42543128	990436	30416	3448894	22036566	98265	309331	0	81533	16107739	1837462
70	MF	MPN	JAK2	Rux	1730341	19165863	1238434	1311144	331772	1172359	846578	2475766	597489	1012334	346178	1181855	41738	1127047	1677343	717856	1073402	2022418	808269	9015763	3875193	116606	1709898	1402244	365425	1813757	18789895	605128	44023534	11017258
71	MF	MPN	JAK2	Rux	1872039	60800	39859	486346	203346	1328904	1106221	1363309	919446	150102	192657	6176109	1047281	329944	731356	841069	524642	583323	1310647	26164566	8016487	0	2659596	40627734	2207215	56813	1675731	401838	139654487	3782811
72	MF	MPN	JAK2	Rux	709919	12924594	1043527	515195	1042	1972765	1294735	53247	291288	203198	95871	226997	1435696	399683	853659	16302131	255662	1268609	966143	30898495	3732425	177509	1992762	6358395	29199	1470596	1098251	622072	77900401	8417651
73	MF	MPN	JAK2	Rux	412083	8927253	3235765	227498	47294	460346	800195	70592	72202	6336	14504	767452	12734961	8416	485966	9021173	269924	35072	87104	15539972	48112	24405	414973	71313533	1856	219665	46656	9342896	29441503	287486
74	MF	MPN	JAK2	untreated	877096	8295391	3726197	1438943	153635	3756963	810411	1444566	321254	512018	104866	310767	1018355	1230245	1202563	6519685	1980997	4775563	1239682	261202	91587	597118	724727	1326983	40891	329492	4530587	1734551	5817628	4170112
75	MF	MPN	JAK2	untreated	2101549	10289735	1540382	1085739	111564	1300799	795577	586764	96784	628445	102017	149404	1049983	226329	51677	8992191	427161	1502801	563899	15318508	1814456	148151	4136141	32427717	42831	1488785	2313163	5398329	811306	1696084
76	MF	MPN	JAK2	untreated	346119	9296388	20095	252112	14757	920281	938865	1128449	487762	207932	247366	0	568068	328741	73255	8080246	79568	697481	746315	6362682	1042962	24325	984074	4465174	0	556724	4447874	3279132	12256622	399911
77	MF	MPN	JAK2	untreated	832252	9085417	1911984	920494	6727	2786168	1477825	226782	177939	43522	104209	0	1410567	128876	55941	2637313	345442	2467273	368598	7123952	662469	267635	1452152	5535737	0	195908	1091309	325832	11857275	3090956
78	MF	MPN	JAK2	untreated	479537	21321313	470332	685009	275214	1218987	881416	2485014	820598	0	70951	112462	650238	0	494685	16466874	68363	547775	1430482	14822511	6735642	35666	2559172	36486181	7067	586285	1692009	977102	29242504	2527065
79	MF	MPN	JAK2	untreated	672386	18985091	5005961	528205	718624	1876893	1230845	2041841	381704	10758848	150956	3699407	3506979	93164	1696015	105153939	2243319	1945834	423481	2315393	2593786	127741	20958014	2623497	6036	492146	2383491	3107066	196164551	1196213
80	MF	MPN	JAK2	untreated	45198	14544581	3552	717	4526	71639	1407682	20992	2656	290742	24466	13466	165529	17408	33739	190258603	6389	35072	26112	17920358	2396551	1376	128108	1731018	10012	7296	204821	4244891	53076146	55696
81	MF	MPN	JAK2	untreated	26593	15872998	1736137	185142	4093	204126	1879771	20992	134729	6532397	18985	2431832	2808124	17408	515937	105978926	2839437	35072	33349	37103148	2005539	1376	8406643	7711755	89	7296	46656	18347093	190758856	7998292
82	MF	MPN	JAK2	untreated	446386	8232835	3552	214165	4526	256733	619522	20992	8002	6336	2873	1591675	2937508	313	386963	9788002	49198	35072	4958	8155858	66624	1376	400883	2141985	1856	7296	46656	5446157	109100362	1058046
83	MF	MPN	JAK2	untreated	828505	27080288	943297	299961	288682	350385	594183	883794	569911	27771888	9948	4155227	3976295	1876	643808	181429142	1113526	429745	571019	78773573	7264268	1376	3954907	6850	22176	7296	830869	69448854	235078243	2837745
84	MF	MPN	JAK2	untreated	266758	16428639	3879827	248689	13874	970008	1511148	2117046	662548	463681	63492	2257591	3972567	13032	1211567	11438684	1354681	3030602	178332	12173427	3909035	44228	212684	13521728	86956	380289	2811684	21403739	7390888	756285
85	MF	MPN	JAK2	untreated	125616	8058476	3552	155845	69698	350385	340003	20992	29267	6336	6384	2385832	1649463	17408	495989	48865612	341048	35072	26417	4718684	143326	1376	1647382	40340906	1856	7296	46656	16327054	210278088	567722
86	MF	MPN	JAK2	untreated	205135	6053855	3552	138111	24557	393356	236665	20992	2656	6336	4896	1453065	4283072	17408	33739	6347103	169932	35072	40219	3122561	894296	1376	208223	10486223	1856	7296	46656	7468724	108049449	276391
87	MF	MPN	JAK2	untreated	476247	13982905	1219906	173459	69698	512269	450547	20992	153971	7906869	462	1871655	4115402	313	454435	102827785	54185	35072	60558	19458755	2452847	1376	2334603	6850	2292	85613	46656	8599761	98144338	1791535
88	MF	MPN	JAK2	untreated	528619	21527216	1219906	333854	83036	655311	73124	20992	517407	611324	18985	2431832	3904264	1057	41025	391715679	11619	35072	26417	23823504	1794811	2501	5074246	75281185	1856	207552	46656	45913204	79426145	2463812
89	MF	MPN	JAK2	untreated	318774	12895909	1981403	305625	179264	1085206	899031	532889	522942	10523895	20808	4037324	3116684	20296	787258	12948732	238958	35072	159026	44421289	3194119	1376	16331893	6850	8995	7537	933211	4876214	423803714	251214
90	MF	MPN	JAK2	untreated	259698	11404651	3945856	167809	15218	528762	1040757	24038	188501	6336	14504	1510056	5153491	17408	552865	4794829	1035222	35072	188045	5186524	1250439	65257	375636	33898472	18587	335255	70727	19809874	40767474	447637
91	MF	MPN	JAK2	untreated	348	8496989	13506235	710853	254445	2299303	870488	664642	736741	6336	35288	3103596	9520898	41456	1470543	14953999	1596019	131196	325351	43237794	912228	120257	306051	145922652	914	770084	142252	38180876	1218451613	860648
92	MF	MPN	JAK2	untreated	194665	1148164	31778	194361	88561	460346	1204657	70592	338076	97412	14504	2917342	11864898	17408	413234	8732166	78803	35072	101717	1009641	920717	1376	2627033	163102077	1856	83484	46656	117724065	64493469	1604439
93	MF	MPN	JAK2	untreated	229576	10618901	3552	40882	4526	46068	1394655	20992	2656	6336	1179	865949	2967205	17408	180675	24231385	505627	35072	3878	9459274	1241142	1376	204285	3440538	1856	7296	46656	5523724	4352983	230203
94	MF	MPN	JAK2	untreated	327927	74218476	31778	207622	88561	389354	1487354	20992	766673	6336	21909	6479664	9642694	3329	836069	5899377	389272	35072	123493	8677068	8886534	292678	1053502	95593987	260976	863185	20939605	22100	128428631	62686
95	MF	MPN	MPL	Rux	2422795	60800	20406307	10159738	987416	10144954	5006757	7196523	1466385	179764	3562255	7749245	1358668	18708052	6297997	21275929	14515239	14149654	9818387	14936503	8726744	1665326	4884605	1679314	1279676	5979989	87400	1079906	30666847	6140572
96	PV	MPN	JAK2	HU	534381	16673453	448349	251658	174674	11781	859174	1293205	1315938	39754	137179	178484	895331	168084	612231	46046557	239016	297561	1061278	26537491	5999621	65017	484898	43448	86509	382401	5241171	400121	108496916	2775639
97	PV	MPN	JAK2	HU	972626	19524909	19479	376821	34514	500879	174986	0	100003	241029	58956	89914	963814	349182	112559	48646131	322651	0	497956	53993712	2423536	20246	741311	382327	0	255988	1906823	19864	22586439	9068417
98	PV	MPN	JAK2	HU	320828	7314136	7109	10632	67229	369008	571228	0	139284	0	45991	279729	106894	0	0	12574965	68363	0	291137	4193072	968337	0	1282792	25879569	20619	125685	1475586	938996	21098731	3827627
99	PV	MPN	JAK2	HU	1807535	23783867	9847327	3983399	198101	610582	2450483	1956888	376595	1538957	532635	549605	984542	1232772	1805297	15290765	3777802	7524585	2340201	19426427	1521743	911493	2477646	193717	107298	3681507	19817807	173103	13223906	5632428
100	PV	MPN	JAK2	HU	57064	8070462	3552	445191	127215	1164896	1007262	833593	429994	6336	49046	843109	4742849	1825	615369	12152077	898552	1032825	19516	1628484	834118	79307	85532	55765604	1856	450169	5015	1611805	7616568	442495
101	PV	MPN	JAK2	HU	318111	11200185	2994856	253971	266218	691484	1332043	988877	188501	6336	14504	2633826	6997757	19721	1026992	16318373	389272	425458	293898	9000289	1486221	1376	688666	12180116	1856	30804	376486	38598629	239703767	119809
102	PV	MPN	JAK2	IFN	58573	8953253	910742	703828	69476	1609566	202303	970908	279046	454346	171902	249378	1422406	301074	959727	10207916	597485	1136792	731237	11858274	3954779	1107594	1232975	48353265	44212	1379713	681089	2205812	6713994	7449487
103	PV	MPN	JAK2	IFN	2297482	23528483	3474283	2814982	84194	5898311	219305	117545	470027	137508	133696	1298286	1651916	807135	1214351	9576971	1581105	4769566	837899	203762	1437741	1387319	5724117	133767436	233504	4711884	13441773	448991	16264553	1065157
104	PV	MPN	JAK2	IFN	58331	795707	53225	27371	4276	690523	137553	405075	516593	0	156733	0	1238438	139947	84155	9663943	22642	0	463288	2834301	931728	2101421	1179646	2083363	0	265252	523625	3406042	2855609	3121234
105	PV	MPN	JAK2	IFN	914639	18453986	486466	658325	120941	1289905	1130206	772636	156519	85782	178826	352958	1560574	361205	64605	21526973	535746	824369	696578	18361607	1395271	818411	6885654	10725654	117161	904685	2233485	1141667	31395199	5066299
106	PV	MPN	JAK2	IFN	520383	10294461	2002067	240738	101649	562169	1040757	70592	215156	6336	20038	109493	7758654	17408	1681762	5723637	44776	35072	101717	7200544	839629	203284	1821067	89339999	1856	83484	46656	13226569	51356292	245855
107	PV	MPN	JAK2	IFN	474577	9410255	2002067	28372	32359	691484	800195	20992	770907	6336	3964	3324518	9587461	1073	702806	5899377	208655	35072	38837	2373865	895319	22122	1249395	59502203	1856	733825	46656	22100	131680192	193581
108	PV	MPN	JAK2	IFN	573529	18575139	3235765	864505	13976	2848149	427593	988877	558574	720174	25684	1211967	4778864	41456	1781759	13313504	2678747	1226	27286	371317	1545403	270017	1482954	10928366	77903	870735	6674149	4975604	70832647	870777
109	PV	MPN	JAK2	Rux	69687	6174199	570225	551823	58116	1491762	991943	1276197	787643	28908	129121	0	1782653	112808	416519	699336	515564	1367082	345545	612838	693671	1009	1927329	1177951	0	75138	1475586	184004	34624351	4488599
110	PV	MPN	JAK2	Rux	1152131	14421923	8514257	2584437	233308	5667978	651948	2380387	334338	886419	536478	714098	960549	2377981	1806031	17912301	3252122	5781531	2006871	14900437	1209098	770684	1953	673198	148833	4727098	4988239	141042	47240011	2619025
111	PV	MPN	JAK2	Rux	117571	7679193	3552	102208	24557	414117	606878	20992	375356	65045	9948	2128896	3291788	313	310751	6347103	341048	35072	12279	8285206	809703	20198	1029897	16526181	1856	64357	46656	56480741	15886939	361725
112	PV	MPN	JAK2	Rux	667228	17296805	9504484	467642	738817	1408421	1038469	739237	287925	18006387	17167	1503083	5101867	7717	1436456	119075593	1032727	1351923	342689	12092539	2810069	91682	2094152	5394489	26534	573912	1202033	6425183	78894953	957559
113	PV	MPN	JAK2	Rux	913783	45082294	79382805	1552021	1557347	3827682	1932466	3455602	508124	10535	247605	1473062	4439314	33845	3523204	61516567	13768439	2587273	1772909	9434213	5871733	598282	1640973	5168775	300489	1722592	19243283	15527517	23535368	1568984
114	PV	MPN	JAK2	Rux	8093	4567934	1219906	179306	3392	1447013	35419	20992	47967	6336	462	883895	2121913	17408	643808	2830337	273153	35072	386282	4838297	327767	71462	547919	2817389	1856	470766	46656	7881963	37855316	16595
115	PV	MPN	JAK2	Rux	590424	307057553	1109206	428876	83036	689107	1275394	3421972	334001	6588718	12988	10569534	1794798	151553	1142267	19200852	1482638	79552	80602	13278119	18739949	111699	3925135	3608983	675461	426625	27799173	83107142	15237164	556653
116	PV	MPN	JAK2	Rux	342548	9160455	1736137	185142	144641	880237	581434	300082	9026	6336	9948	1808868	4125571	17408	219618	9488971	238958	35072	152569	11788492	1137948	1376	39817	16669196	18587	38506	1094391	58691906	2848003	361725
117	PV	MPN	JAK2	Rux	114046	8799403	646531	254415	190559	834061	50371	362032	268594	6336	22635	317897	3703288	313	772188	25142635	574995	207542	181541	18940657	1282826	1376	17652	37586765	30778	7296	998902	24786354	171764868	855317
118	PV	MPN	JAK2	Rux	466579	11092804	646531	217054	434594	14482	1242005	20992	371	93781	462	690303	5119416	39058	981799	33865015	805136	35072	152569	130562056	2027345	47499	2094152	18586017	1856	326066	46656	524223	30936793	38766
119	PV	MPN	JAK2	Rux	99406	1045018	5205195	7215	4526	13056	863592	1022105	251174	401254	6384	571818	2139866	313	84577	16605032	374785	1321227	53817	3737291	627555	9529	1307002	1287207	37379	7296	1809799	17626929	3672956	282623
120	PV	MPN	JAK2	Rux	308625	15281992	312246	717	4093	281347	3058729	20992	107023	3840441	462	1182252	467738	17408	296861	10229136	641065	35072	53817	12031821	2080627	1376	5593213	19691	17672	7296	1031107	9567308	36778536	1394112
121	PV	MPN	JAK2	Rux	316442	10585045	312246	12024	24557	204126	594183	20992	496887	627861	1155	1533136	424643	17408	33739	6532309	169932	35072	26112	8457112	45349	1376	201329	5789464	9506	7296	428576	28706994	59061732	420581
122	PV	MPN	JAK2	Rux	692966	19552643	3552	254415	83036	372129	56863	20992	253694	1125499	9948	266455	335312	1876	475507	310594198	273153	35072	19405	10683702	3594469	1376	256577	36485456	22176	38506	46656	54924177	99336641	48942
123	PV	MPN	JAK2	Rux	378342	13411743	7873153	621083	55758	1805436	899031	20992	84023	3309084	9948	2132358	4353312	9504	41025	43210424	238958	35072	93842	25949325	143326	109664	2996064	3555903	1856	691621	6719	16327054	129515815	397218
124	PV	MPN	JAK2	Rux	390037	17020956	312246	237215	83036	350385	1516567	79774	957184	3473418	39221	3998319	4589105	13704	887985	12694436	1226282	207542	8392	44583116	51351	1376	543127	47768115	22176	7296	1217129	61846205	243820557	2682037
125	PV	MPN	JAK2	Rux	222269	1362988	2101558	32822	362288	999252	36826	300082	762455	1529	37367	4006519	6073834	19177	887985	16542427	73968	35072	286287	19228617	166744	33178	2103081	36902278	7476	365878	3035454	84646228	94753562	740458
126	PV	MPN	JAK2	Rux	4034	9127386	17212	209783	92483	640707	533813	923899	554091	41875	76704	0	2396089	9162	352774	638653	0	198436	651754	5280641	1473743	11541	1565664	44314341	0	278845	567982	76782865	72190984	3102312
127	PV	MPN	JAK2	Rux	436964	1267037	465934	284356	99961	321309	1317624	866407	1242	294992	133043	9555	1089333	63768	4887	21070226	15943	0	713942	2915417	1152268	52765	2904622	7434655	31897	497924	720781	23033	99000428	1506357
128	PV	MPN	JAK2	Rux	710314	8355277	754802	476284	97833	808063	1435622	764231	1486444	185017	90375	343218	1472136	375633	1965541	2724665	997639	705736	1034826	37788622	3136025	96433	413825	8616867	106344	607243	867065	447652	106435412	6847421
129	PV	MPN	JAK2	Rux	1785443	6559116	1522196	124915	254957	1227971	1714215	1585694	793643	104922	573628	45938	1331918	766709	102631	17437041	1367106	1690974	95789	15051726	5850347	25207	2116288	17320238	32541	1221899	2372856	1425346	20651784	659555
130	PV	MPN	JAK2	Rux	8907892	506060219	1689219	996447	1056588	3453819	903924	5581419	1138183	0	188553	1488526	2326138	680079	1279443	17959636	549891	2857537	4476083	20549333	5673285	19522	579418	50555617	363302	59853	457693	46147	145670779	2419501
131	PV	MPN	JAK2	Rux	69905	6892615	279001	462154	3635	525161	659474	0	332887	1998	81783	0	1333328	121472	321169	20077817	184525	0	399768	474728	870584	77254	3488541	9290404	0	70921	4318944	227368	39585807	334395
132	PV	MPN	JAK2	untreated	544695	34763183	0	260262	170687	1238036	1220872	104156	526795	779422	154346	451491	901847	491183	849267	24591254	349412	340801	1211909	21438838	4163258	41642	440413	1450854	20886	515235	3395805	220429	94862313	6299696
133	PV	MPN	JAK2	untreated	1592394	18710562	1285073	422274	132625	1648639	1307574	1502871	504053	617632	188121	1090884	1667594	893241	858039	12446652	467262	1343358	823106	12119169	4014854	100063	3997176	6689439	309565	1017094	13144599	1330603	129949376	1394968
134	PV	MPN	JAK2	untreated	1061114	2141737	2072931	684617	37851	1346049	621322	176155	95413	468808	67182	273134	255865	386455	467415	2096791	335525	1858045	318532	2317096	224854	133896	763448	1194684	0	1789589	1000722	465029	13469311	2657279
135	PV	MPN	JAK2	untreated	114339	16984985	1930347	1021479	199413	3531883	1512305	2394414	1477933	49834	436568	6941	720923	884608	1295221	29412984	1216205	2822748	1863926	12514755	2995276	174998	196796	33237964	66253	1827973	2690439	7226129	92898588	1806108
136	PV	MPN	JAK2	untreated	1059651	921166	199137	231901	122876	86052	1040163	375415	25597	59538	150005	632174	92864	99125	151144	7224504	47099	304179	486445	11220478	2358932	26653	1292856	3490458	164914	686834	336946	517226	59162016	14512943
137	PV	MPN	JAK2	untreated	686538	12836505	43956	310591	9069	1380013	708392	362455	271866	0	91475	352264	724536	216654	682632	8510058	203922	662436	527683	2529939	970047	72019	1725783	37367453	149029	563074	10564499	6638561	31474401	5132248
138	PV	MPN	JAK2	untreated	619026	7546608	504077	312755	98543	731687	130071	642969	38102	46534	152393	49403	1183777	25048	515315	10438011	163282	211018	804022	17954198	2024829	27704	1085402	20662475	0	366978	1298209	1130509	69103534	3453061
139	PV	MPN	JAK2	untreated	598608	12801396	760728	385149	294755	1355645	1357334	1687989	954392	0	200428	1128786	1290276	329944	760902	9949139	28514	308563	1259459	9438669	4061704	11309	1444344	50323374	117586	575675	5187864	39887738	8687486	1073274
140	PV	MPN	JAK2	untreated	402655	12402724	375208	118552	156322	1026812	442106	1706141	1134131	0	153912	0	1376875	155874	710877	25358739	12304	518758	837899	18580356	2204689	2122	873544	10596705	11654	505949	3145506	224895	12844413	2519392
141	PV	MPN	JAK2	untreated	734642	15414592	357687	365945	151616	774264	827985	129197	436269	0	121487	185768	40482	375633	680145	18930882	241951	190755	840008	24551265	3021551	50895	2302181	38829782	93023	382401	2150366	646352	9947892	3719261
142	PV	MPN	JAK2	untreated	1297332	46156728	1361934	1328898	227144	274955	970148	2429376	285134	404342	246937	658036	1043202	503242	934882	18574672	500449	1408914	251827	27978208	1835293	246051	3995391	32304391	239595	152242	6348587	338325	153157052	2334767
143	PV	MPN	JAK2	untreated	1011121	18167261	1109206	333854	156321	1485278	166728	79774	8002	1162415	15353	179194	3633688	1876	802144	20177258	641065	35072	19755	5613844	3053527	132346	2002739	23969485	15819	820346	167424	17797396	123105487	937259
144	PV	MPN	JAK2	untreated	313323	16896485	2220253	1676	89532	722268	767745	20992	2656	10244912	20808	3148695	5181786	1876	386963	95030238	441907	35072	19405	22873562	3846948	1376	2926522	6793349	11012	160251	1186872	91638935	117494649	1157011
145	PV	MPN	JAK2	untreated	293578	1387205	1483019	237215	120753	585541	969185	20992	147678	5840767	17167	4274486	3336169	11581	609073	6384484	641065	35072	14286	11115352	2291767	1376	7560661	3932334	7959	113223	46656	34408845	125203113	865628
146	PV	MPN	JAK2	untreated	314104	5478594	9682812	45935	83036	1510614	477278	20992	360359	6336	29978	1905696	3091572	24845	573004	1834179	706869	35072	113556	38040681	386251	116422	640614	13528979	1856	557987	46656	23176775	104135573	145592
147	PV	MPN	JAK2	untreated	266758	8479066	1219906	126214	144641	754849	1157908	477919	410752	76736	22635	2085699	1340876	17408	362727	7416022	273153	207542	93842	12476068	894296	1376	191426	20862905	927	7296	521442	59079612	33955932	361725
148	PV	MPN	JAK2	untreated	279879	16747868	3552	144037	55758	434458	581434	20992	952924	6336	13545	3347042	3648005	17408	617875	25021608	273153	35072	60558	24108319	297162	1376	52865	36918485	92248	7296	8708128	22111762	258783656	992916
149	PV	MPN	JAK2	untreated	1737888	28956588	1219906	345107	870234	204126	1026977	2733742	153971	16297489	20808	2581672	4674057	5521	1446592	748997461	2432034	35072	47039	56108575	7167404	60899	22799684	6850	24371	121674	1646803	3142934	185614378	2198454
150	PV	MPN	JAK2	untreated	302321	475521	3552	32822	144641	1250377	594183	20992	124654	6336	18985	323965	1823321	13704	475507	41207366	1226282	35072	80602	22702455	334689	88855	66961	27406865	1856	444519	46656	658202	12646197	2064122
151	PV	MPN	JAK2	untreated	5567	11773564	2220253	395492	95931	1028189	50371	162532	434962	802986	31821	1137428	4273173	1876	350207	9488971	273153	207542	120094	2535783	1617941	25946	1091325	48655025	49284	299984	1031107	28671677	23899095	761549
152	PV	MPN	JAK2	untreated	209698	18904914	3128596	260133	120753	722268	1890322	79774	580512	2775869	20808	2689894	3553371	18065	591217	663372451	772435	35072	100432	36694135	2593786	46686	2452317	42030495	1856	326066	46656	16524548	147449829	600716
153	PV	MPN	JAK2	untreated	94303	6937332	3552	77855	24557	14482	1003929	20992	253694	6336	2873	1246977	2922514	17408	282536	12059328	204563	35072	26112	6391379	991436	1376	275586	21525185	1856	7296	46656	6105723	87359415	397218
154	PV	MPN	JAK2	untreated	37981	10469399	6468562	282932	336185	1303761	594183	976602	12805	6336	35516	2063289	3470026	9504	1456683	17600956	425167	1122445	401799	670618	180081	6848	1795843	40829242	52377	38506	1916546	9485909	104775369	263854
155	PV	MPN	JAK2	untreated	196814	7610852	1736137	190967	108481	655311	450547	300082	436953	2316514	17167	282664	4624687	13704	506027	9788002	608066	207542	107003	8499992	1463996	1172	747523	46045087	3528	121674	46656	2785464	171446696	719266
156	PV	MPN	JAK2	untreated	83683	9379755	3552	102208	4093	204126	340003	20992	91962	355819	1155	1416435	3319152	17408	219618	849347	73968	35072	26112	29598518	2042969	1376	888925	21522998	13929	9214	56455	1796723	47470566	1254636
157	PV	MPN	JAK2	untreated	336466	6837783	943297	138111	179264	754849	437061	162532	530284	142455	16259	3861935	3339564	17408	693748	58308872	238958	35072	107003	33386924	2191753	1376	259984	15951301	1856	7296	259057	128197389	226426748	19947
158	PV	MPN	JAK2	untreated	24661	11571322	3552	185142	24557	14482	3253292	20992	47967	1324856	2873	3711359	2790658	17408	535396	33614066	475312	35072	26112	35587301	2482827	1376	724061	22939397	7959	7296	452795	37974203	164587892	1512615
159	PV	MPN	JAK2	untreated	111668	5478594	3552	33942	4526	110925	904913	20992	211931	6336	462	1112513	1661101	17408	19456	89472	3776	35072	26112	6436529	488394	1376	1436289	19722128	1856	7296	46656	29024086	3033052	172741
160	PV	MPN	JAK2	untreated	451282	19443679	2220253	274395	69698	549397	945902	79774	329521	6516325	11743	3404955	2000333	1876	709882	244675578	984134	207542	47039	31526535	3862438	1376	4376418	36337874	76211	21392	306023	3197286	191645898	1550229
161	PV	MPN	JAK2	untreated	420261	1045018	943297	90081	108481	204126	675823	20992	91962	2828064	1155	2325939	4281659	17408	660726	13269019	169932	35072	47039	10683702	1478037	1376	1127953	28473524	24371	7296	1335739	55963722	70371612	391341
162	PV	MPN	JAK2	untreated	498168	12810976	3552	353532	83036	350385	767745	331467	454701	1176198	17167	2299607	4132823	9504	626597	20420646	1226282	207542	120094	25531812	2301525	1376	1618477	6850	14406	85613	759476	1197895	214107805	333702
163	PV	MPN	JAK2	untreated	204217	12938486	3552	62406	4526	512269	851721	20992	67059	47715	2873	589446	3257338	17408	19456	10446659	3776	35072	26112	5052123	1486483	1376	1022362	2405815	1856	7296	46656	4538417	19490945	349763
164	PV	MPN	JAK2	untreated	3097307	18718701	646531	350725	2432074	350385	125315	15512648	233216	8512702	11743	4491379	2627468	313	626597	18081674	870387	575462	515905	59339043	10768648	1376	14733576	52279885	43795	7296	813287	37466243	244048873	2001011
165	PV	MPN	JAK2	untreated	603551	2149004272	8422643	237215	890495	393356	1352795	532889	153971	463681	20808	787661	3087972	29496	1898456	37873785	1402714	207542	229405	156329	47602376	46686	33931	16556191	905987	278315	167547236	32664035	225075115	385449
166	PV	MPN	JAK2	untreated	302321	9564072	3552	219941	4093	350385	73124	20992	759323	6336	15353	2431832	3243481	17408	573004	157950694	967917	35072	19405	75208326	1350528	1376	499211	17199669	1856	7296	183484	3957608	139954077	1147177
167	PV	MPN	JAK2	untreated	153712	6804681	3552	161729	132794	910522	409828	300082	331764	6336	17167	2382301	3322561	17408	282536	57701	81882	35072	191153	8542833	761633	1376	1449666	11618596	1856	7296	46656	102991322	39643882	55696
168	PV	MPN	JAK2	untreated	195881	9955886	312246	179306	7643	393356	737347	20992	172225	223438	32744	3186553	2751541	17408	432709	9935993	408401	35072	40219	5706363	1416585	1376	724061	48089343	3528	38506	321812	104790917	136703572	687281
169	PV	MPN	JAK2	untreated	150824	10443846	1480476	227498	224825	905423	50149	474305	413463	6336	21909	2034696	800093	13928	413234	13313504	619813	35072	332326	6651287	453173	1376	648667	36956459	1856	178614	46656	20560591	17787802	534862
170	PV	MPN	TN	untreated	124481	9749839	3552	77855	4093	350385	632116	20992	422932	6336	462	1411443	2728855	17408	282536	3990489	27172	35072	26417	2671465	825937	1376	1421189	33401317	1856	7296	46656	26063513	38835503	212602
171	PV	MPN	TN	untreated	334177	12474161	1219906	242956	132794	585541	791904	421104	422932	6693595	13545	196203	5361305	313	573004	24598154	574995	429745	60558	15158266	4006727	1376	356523	32299252	12484	7296	1186872	12661383	140599963	1166831
172	PV	MPN	TN	untreated	37319	13433471	2682551	414985	4093	818455	851721	20992	238406	10393306	15353	2193085	3243481	17408	19456	9935993	169932	207542	53817	18902238	1809821	83143	206431	29463095	14879	380289	1125522	86929304	28099266	466667
173	PV	MPN	TN	untreated	256759	21997155	312246	149948	156321	204126	1319707	20992	211931	26343379	462	3279877	5178057	3642	515937	760914532	1546467	35072	47039	21579551	333315	1376	1137043	6850	19494	7296	813287	5750943	184866049	481833
174	HC	HC	None	None	210443	656209	84931	195811	20908	554331	660396	0	253177	0	103113	0	390197	109085	30566	24198972	0	0	318532	12672108	1049745	8365	1458043	10297038	0	138904	1806	457017	1693662	1097601
175	HC	HC	None	None	346119	8502638	204936	277269	84556	840929	396989	470259	243216	0	66294	0	780678	0	409908	14498507	0	259042	587459	5390404	856898	22403	2685903	4264142	0	181896	0	8936789	5988218	1458687
176	HC	HC	None	None	442197	7051286	0	178051	51911	48416	532603	0	80769	0	81562	0	1484879	75236	132679	3593661	0	22506	291137	3237414	0	0	1900634	10469296	0	156363	177717	8213252	22546194	2296185
177	HC	HC	None	None	1104026	5954951	627684	509599	26772	840929	444517	429915	143306	0	69621	35188	277141	119	301712	670315	104995	968628	241475	2957583	698649	65788	857891	95747823	0	1263381	1195099	122373	5120374	1154227
178	HC	HC	None	None	411795	6508647	56106	215015	45578	690523	578365	450242	257845	0	6474	56095	771564	79034	358181	1183938	85194	195887	304885	11093016	838768	25809	1341379	597630194	0	2494	997225	287313	11573857	2218893
179	HC	HC	None	None	683947	8815327	1343834	664606	178984	1118777	801253	1706141	318986	0	187041	0	560299	450221	1042096	5155215	519598	895214	73089	5194673	1008673	110896	1148705	167556494	0	1204152	1536645	1337513	514444	1113799
180	HC	HC	None	None	187725	8335289	13112	225375	137059	893439	460792	21126	239519	0	50473	0	548199	0	339966	8629997	315	0	652853	12336909	1246552	35768	620275	5136426	0	391508	0	1099627	13844966	219392
181	HC	HC	None	None	361416	64408003	18654	205956	5965	158197	4516	224221	79044	0	187257	98052	818125	158319	349142	9489639	252721	507734	351636	7419202	537278	7154	1553396	4233962	102189	57664	3329944	391425	21035675	234331
182	HC	HC	None	None	918733	7174433	9999	236995	16043	511107	795104	0	121014	0	7582	163689	426932	62486	195001	2705595	6896	0	228479	3874916	992846	0	2271487	6491167	11654	206711	2941196	9036266	3901631	1085442
183	HC	HC	None	None	245761	5840699	0	159737	65348	252024	326867	0	31769	0	54943	0	14209	0	0	2166162	0	0	302393	2402062	0	0	1224939	6817259	0	195049	0	4074798	3914381	1299027
184	HC	HC	None	None	50827	6691995	3552	81166	32359	193964	37876	70592	129211	6336	5648	1202978	2795124	17408	413234	25452294	389272	35072	19734	3765186	67384	1376	803744	83264739	1856	7296	46656	12611931	38264748	550219
185	HC	HC	None	None	311626	7133399	929784	64414	88561	215232	956519	20992	38485	6336	7369	679688	4322072	8416	2197216	10826372	980735	35072	65002	1952958	839629	53217	1732951	40618908	1856	30804	282961	8503452	14658826	421911
186	HC	HC	None	None	187557	7459942	3552	147868	88561	352666	357435	24038	129211	6336	912	3812581	9710264	17408	886003	3742988	208655	35072	101717	189593	67384	1376	86501	139174499	1856	7296	22981	22100	223000421	22498
187	HC	HC	None	None	97446	8544603	3552	101221	32359	276204	800195	70592	531	6336	14504	1859442	7896697	17408	413234	1289188	932	35072	57576	1809938	427978	1376	159114	40000766	1856	7296	46656	51713849	46569715	183089
188	HC	HC	None	None	238171	7436573	4640815	425457	49348	784804	691891	572925	300719	6336	29499	1155752	3500698	5804	1319435	13057536	78803	35072	611252	5508291	615096	57839	680739	74852543	1856	569768	46656	20477563	40312184	323798
189	HC	HC	None	None	61821	8903244	2380752	244047	16043	425212	1040757	20992	531	30507	5648	661109	1487328	5804	19456	3856139	14582	35072	42608	1097645	587554	6974	610455	106623292	1856	322921	224497	23690696	11720495	167325
190	HC	HC	None	None	273539	8831292	31778	81166	61491	425212	8179	664642	188501	6336	1269	753644	4768594	17408	332148	7840768	330047	35072	65002	6313886	81218	1376	680739	176804459	1856	7296	263708	11011679	22336483	432206
191	HC	HC	None	None	404156	10996913	2873472	164487	108109	595107	939464	664642	142794	6336	1269	63083	3923574	5804	674394	5177623	562956	35072	145126	178115	1033149	6974	618719	112895452	1856	249529	184138	23531063	9967908	287486
192	HC	HC	None	None	88841	8117684	3552	61059	24451	276204	61743	70592	160071	6336	4801	941074	2795124	17408	237341	4988354	14582	35072	65002	8561231	1021443	1376	392217	555443	1856	7296	46656	30490371	24103127	308248
193	HC	HC	None	None	452725	6622434	1209841	174451	114521	691484	61743	24038	138332	6336	16335	581668	2082495	5804	615369	4076252	44776	35072	137929	5851925	867343	1376	498567	97738249	1856	96657	184138	12611931	13702205	308248
194	HC	HC	None	None	300546	11455958	2002067	141214	101649	578693	1007262	365721	89284	6336	10895	877355	259954	5804	552865	4076252	44776	35072	116252	1159049	500015	22122	554182	41346216	1856	160581	790391	32405052	20199699	193581
195	HC	HC	None	None	150824	771752	250511	81166	8192	46068	61743	20992	138332	6336	58045	1301753	58151	1073	886003	4988354	330047	637961	11915	3920645	67902	1376	1066953	39168491	46145	30804	1049774	20643525	1572366	20406
196	HC	HC	None	None	1038957	12287604	20257301	1174288	224825	2787872	2653148	833593	385242	502426	75308	129951	470664	185741	2283375	10419351	5014139	1505865	391401	6022689	859001	330273	1922479	61874661	32114	1481994	2155453	70302244	932056	693107
197	HC	HC	None	None	313801	8306989	31778	67768	32359	193964	1007262	20992	38485	6336	10004	1668971	2471368	17408	110748	1740264	80533	35072	42608	1809938	801275	1376	1530479	5119212	4148	7296	554164	74634488	5711234	360016
198	HC	HC	None	None	97446	6020207	3552	57702	32359	101342	291508	20992	274647	6336	5648	833963	8008084	17408	19456	89472	932	35072	50113	1518968	306389	1376	85532	448406	1856	7296	46656	44189274	6565098	140973
199	HC	HC	None	None	394314	2016453733	3552	101221	16043	193964	800195	20992	59761	6336	16335	6044754	5437584	1073	237341	5363038	239453	35072	35052	3739191	20562988	1376	818604	127007231	783688	7296	1785301	37481747	60219573	354847
200	HC	HC	None	None	135929	8687729	3552	67768	16043	315011	481573	20992	2656	6336	3964	1911062	5586138	1073	19456	2278782	80533	35072	27434	6938608	485825	1376	424574	37757673	1856	7296	46656	24286661	9588866	193581
201	HC	HC	None	None	441964	10643978	31778	114567	39943	352666	61743	20992	236894	6336	912	1085908	950265	17408	552865	7840768	44776	35072	50113	2757514	146665	1376	626942	81716092	27892	7296	690497	10060324	38264748	586013
202	HC	HC	None	None	201497	10418906	3552	20598	16043	1495	835516	20992	119798	6336	5648	1167002	4447453	17408	180675	89472	113577	35072	27434	1340687	1720273	1376	1003628	47388794	1856	7296	46656	4039453	13844495	87894
203	HC	HC	None	None	326585	8496989	1209841	154518	16043	193964	579404	20992	2656	6336	2331	956966	671085	17408	237341	3509612	80533	35072	35052	6217031	538421	1376	793779	5465795	1856	52079	46656	26515337	12643447	109196
204	HC	HC	None	None	155411	8354422	3552	64414	47294	1495	50149	20992	99903	6336	912	1727193	753155	2165	784345	5544944	14582	35072	35052	722429	823128	22122	565609	75755186	1856	7296	98144	60608207	30053153	277093
205	HC	HC	None	None	313801	13630492	1744058	164487	47294	49484	835516	16574	155832	6336	912	1380198	6161136	3329	237341	4183507	14582	35072	65002	3133883	1341376	1376	1948022	6355716	18587	10882	953511	16190693	21902855	109196
206	HC	HC	None	None	164136	8496989	15385296	510909	47294	2654715	2271913	365721	147196	424866	37233	849965	6278426	35059	886003	9798856	106238	35072	155895	7697006	912228	122081	2022236	33501978	201	688324	484266	2301013	12678501	26669
207	HC	HC	None	None	50827	6900873	63595	34136	16043	315011	654911	20992	2656	6336	5648	383348	6135338	17408	19456	89472	3776	35072	42608	2262713	320948	1376	536865	27554132	1856	7296	5015	28427684	8886751	167325
208	HC	HC	None	None	752335	11200185	7542473	694488	42891	1412492	1252783	24038	271312	1575	65114	753644	4272311	10877	1941598	7142623	2982055	1541802	202266	3843024	752739	115359	253315	33331868	2536	750041	448776	17810239	12906748	339331
209	HC	HC	None	None	662987	1004681	250511	329933	47294	460346	636235	20992	72202	6336	5648	1112964	4860479	2165	332148	1289188	14582	35072	50113	5483634	511929	39116	452878	109460792	1856	199755	142252	28503414	10860267	245855
210	HC	HC	None	None	279615	7343168	19740338	409005	114521	934998	905131	1338957	247438	6336	28542	950157	5230948	20911	1115021	5177623	3732417	35072	244715	2730367	50954	128721	664778	9208669	1856	645671	184138	36426114	12801317	580903

## Sheet: Fig. 1b
IL-1ß	HC	MPN	IL-18	HC	MPN	TNF-alpha	HC	MPN
	2.0908	30.1469		109.76	452.184		31.8532	157.734
	8.4556	8.0553		145.869	146.664		58.7459	306.767
	5.1911	12.7215		229.619	18.3089		29.1137	13.0719
	2.6772	8.9252		115.423	610.437		24.1475	87.784
	4.5578	6.3458		221.889	475.778		30.4885	59.3046
	17.8984	4.1136		111.38	335.525		7.3089	32.7167
	13.7059	10.6311		21.9392	421.464		65.2853	61.3086
	5.965	10.7364		23.4331	217.243		35.1636	87.9934
	1.6043	2.7212		108.544	616.952		22.8479	61.9743
	6.5348	28.6754		129.903	302.655		30.2393	103.279
	3.2359	4.1543		55.0219	1170.56		1.9734	117.805
	8.8561	20.956		42.1911	365.938		6.5002	107.345
	8.8561	13.976		22.498	76.9365		10.1717	20.2266
	3.2359	13.976		18.3089	23.5423		5.7576	14.5126
	4.9348	12.7215		32.3798	19.3581		61.1252	14.5126
	1.6043	11.4521		16.7325	32.8978		4.2608	12.3493
	6.1491	3.2359		43.2206	24.5855		6.5002	5.7576
	10.8109	12.3702		28.7486	361.069		14.5126	53.1095
	2.4451	66.7026		30.8248	541.375		6.5002	280.282
	11.4521	38.8675		30.8248	442.946		13.7929	252.535
	10.1649	7.5202		19.3581	60.6444		11.6252	7.2397
	8.192	39.3399		20.406	166.226		1.1915	25.4752
	22.4825	30.1333		69.3107	28.7486		39.1401	24.4715
	3.2359	1.6043		36.0016	56.5565		4.2608	3.5052
	3.2359	2.4557		14.0973	3.776		5.0113	4.0219
	1.6043	2.4557		35.4847	82.4259		3.5052	0.4958
	1.6043	0.4526		19.3581	64.726		2.7434	1.9734
	3.9943	7.1712		58.6013	12.1023		5.0113	66.1635
	1.6043	14.5542		8.7894	109.355		2.7434	143.532
	1.6043	7.3197		10.9196	385.749		3.5052	62.3067
	4.7294	15.6321		27.7093	80.3446		3.5052	15.2569
	4.7294	21.2859		10.9196	63.3408		6.5002	22.6228
	4.7294	10.8481		26.669	96.7682		15.5895	1.9405
	1.6043	15.6321		16.7325	50.0729		4.2608	22.9405
	4.2891	8.3036		33.9331	31.3444		20.2266	12.0094
	4.7294	42.2656		24.5855	52.4618		5.0113	46.049
	11.4521	17.0355		58.0903	306.066		24.4715	131.849
		5.965			324.97			41.2834
		3.7437			410.325			42.5833
		1.2685			519.082			41.5203
		1.6043			27.1892			1.9734
		1.6043			15.1527			3.5052
		21.289			139.436			41.2171
		1.6043			69.8196			3.5052
		23.6707			15.1527			30.7892
		3.2359			21.4526			2.7434
		3.1546			565.427			26.4585
		1.6043			47.8464			3.8837
		12.4526			82.4259			2.6112
		6.1491			65.7454			11.6252
		266.899			142.744			59.5442
		2.4557			40.8928			1.9405
		0.4526			29.7871			1.5843
		1.6043			813.494			5.0113
		4.7294			30.8248			10.8994
		5.5758			28.8831			0.4958
		1.6043			56.5565			3.5052
		0.4526			3.776			0.4958
		0.4526			185.874			1.9734
		144.657			72.9874			92.1715
		141.51			120.598			156.186
		7.5202			33.9331			1.9734
		248.366			371.956			38.0068
		15.6321			181.905			1.9405
		0.4526			46.8194			1.1915
		19.0559			39.7218			10.7003
		10.5302			580.334			11.0195
		6.232			757.094			72.0436
		8.8532			183.746			89.4568
		33.1772			1101.73			80.8269
		20.3346			378.281			131.065
		10.42			841.765			96.6143
		4.7294			28.7486			8.7104
		15.3635			417.011			123.968
		11.1564			169.608			56.3899
		14.757			399.911			74.6315
		0.6727			309.096			36.8598
		27.5214			252.707			143.048
		71.8624			119.621			42.3481
		0.4526			5.5696			2.6112
		4.093			799.829			3.3349
		0.4526			105.805			0.4958
		28.8682			283.774			57.1019
		13.874			75.6285			17.8332
		6.9698			56.7722			2.6417
		2.4557			27.6391			4.0219
		6.9698			179.154			6.0558
		8.3036			246.381			2.6417
		17.9264			25.1214			15.9026
		15.218			44.7637			18.8045
		25.4445			86.0648			32.5351
		8.8561			160.444			10.1717
		0.4526			23.0203			0.3878
		8.8561			62.686			12.3493
		98.7416			614.057			981.839
		17.4674			277.564			106.128
		3.4514			906.842			49.7956
		6.7229			382.763			29.1137
		19.8101			563.243			234.02
		12.7215			44.2495			19.516
		26.6218			11.9809			29.3898
		6.9476			744.949			73.1237
		8.4194			106.516			83.7899
		4.276			312.123			46.3288
		12.0941			506.63			69.6578
		10.1649			24.5855			10.1717
		3.2359			19.3581			3.8837
		13.976			87.0777			27.286
		5.8116			448.86			34.5545
		23.3308			261.902			200.687
		2.4557			36.1725			1.2279
		73.8817			95.7559			34.2689
		155.735			156.898			177.291
		0.3392			16.595			38.6282
		8.3036			55.6653			8.0602
		14.4641			36.1725			15.2569
		19.0559			85.5317			18.1541
		43.4594			3.8766			15.2569
		0.4526			28.2623			5.3817
		4.093			139.411			5.3817
		2.4557			42.0581			2.6112
		8.3036			48.942			1.9405
		5.5758			39.7218			9.3842
		8.3036			268.204			8.392
		36.2288			74.0458			28.6287
		9.2483			310.231			65.1754
		9.9961			150.636			71.3942
		9.7833			684.742			103.483
		25.4957			659.555			95.789
		105.659			241.95			447.608
		0.3635			334.395			39.9768
		17.0687			629.97			121.191
		13.2625			139.497			82.3106
		3.7851			265.728			31.8532
		19.9413			180.611			186.393
		12.2876			1451.29			48.6445
		9.069			513.225			52.7683
		9.8543			345.306			80.4022
		29.4755			107.327			125.946
		15.6322			251.939			83.7899
		15.1616			371.926			84.0008
		22.7144			233.477			251.827
		15.6321			93.7259			19.755
		8.9532			115.701			1.9405
		12.0753			86.5628			14.286
		8.3036			145.592			11.3556
		14.4641			36.1725			9.3842
		5.5758			99.2916			6.0558
		87.0234			219.845			4.7039
		14.4641			206.412			8.0602
		9.5931			76.1549			12.0094
		12.0753			60.0716			10.0432
		2.4557			39.7218			2.6112
		33.6185			26.3854			40.1799
		10.8481			71.9266			10.7003
		4.093			125.464			2.6112
		17.9264			19.947			10.7003
		2.4557			151.262			2.6112
		0.4526			17.2741			2.6112
		6.9698			155.023			4.7039
		10.8481			39.1341			4.7039
		8.3036			333.702			12.0094
		0.4526			34.9763			2.6112
		243.207			200.101			51.5905
		89.0495			38.5449			22.9405
		4.093			114.718			1.9405
		13.2794			5.5696			19.1153
		7.643			68.7281			4.0219
		22.4825			53.4862			33.2326
		4.093			21.2602			2.6417
		13.2794			116.683			6.0558
		4.093			46.6667			5.3817
		15.6321			481.833			4.7039

## Sheet: Fig. 1c
HMGB1	HC	MPN
	6.01817	5.39405
	1.1387	38.8127
	0.001	32.0609
	0.001	6.92597
	0.001	68.9406
	0.001	56.6852
	0.001	40.4581
	4.54298	15.3799
	1.36565	5.79121
	1.02522	6.92597
	1.42239	7.43662
	0.001	64.0044
	0.001	12.543
	0.001	7.49335
	0.001	39.8907
	3.06779	3.86212
	6.30186	18.614
	1.76282	2.15998
	10.6139	0.287628
	0.79827	3.52169
	0.060676	0.79827
	2.10324	70.0754
	8.004	7.89052
	5.05362	0.001
	4.03234	14.1884
	0.401104	23.4935
	1.02522	24.2878
	0.001	63.3235
	-0.62018	19.5785
	0.001	48.1178
		6.64228
		90.1606
		38.3021
		42.7844
		45.0539
		26.841
		2.15998
		0.003938
		5.50752
		5.28057
		43.1248
		4.37276
		4.31603
		6.30186
		22.4722
		10.2735
		2.95431
		33.3659
		23.38
		66.5576
		26.841
		81.9904
		40.5149
		0.001
		75.2953
		7.77704
		67.4087
		42.5574
		52.5433
		49.2525
		17.4792
		2.50041
		0.001
		17.536
		11.3515
		39.8907
		67.4654
		10.0466
		6.18838
		6.01817
		38.0184
		14.075
		25.7063
		7.09619
		2.38693
		0.001
		4.59972
		49.0256
		6.69902
		53.6213
		3.57843
		0.001
		-0.223014
		1.25217
		0.001
		0.001
		3.29474
		0.001
		1.42239
		7.55009
		3.63517
		0.741532
		5.50752
		2.3302
		7.89052
		24.7417
		2.15998
		2.21672
		61.4512
		1.47913
		4.76993
		4.71319
		11.8622
		28.7701
		18.8977
		31.4935
		2.89758
		39.7773
		0.628056
		0.001
		72.5718
		11.1246
		2.89758
		2.72736
		20.0892
		10.1033
		25.2523
		43.1248
		0.001
		18.614
		7.66357
		45.7348
		30.6425
		15.3799
		8.28769
		4.94014
		70.4725
		34.4439
		1.42239

## Sheet: Fig. 1d
	Monocytes			Monocyte depleted PBMCs					Monocytes			Monocyte depleted PBMCs
Caspase-1	Controls	MPN		Controls	MPN			IL-1ß	Controls	MPN		Controls	MPN
	0.905	1.654		0.505	0.821				0.303	15.126		0.21	3.136
	1.106	1.091		0.662	3.108				1.801	53.036		0.212	3.834
	0.492	1.502		0.585	0.73				0.8	1.568		0.337	1.282
	0.81	1.49		0.495	1.353				0.779	10.548		0.152	3.781
	0.565	1.631		0.534	4.245				1.148	0.965		0.297	0.196
	1.325	2.705		0.97	4.487				2.443	42.192		0.409	0.163
	0.983	1.216		0.468	3.065				1.74	0.999		0.379	0.692
	1.039	2.05		0.644	2.94				0.384	2.055			0.337
	1.381	1.48			4.072				0.752	3.05			12.117
	1.084	0.553			1.099				0.535	1.433			0.224
	1.48	1.362			0.402				0.574	4.955			6.272
	0.868	0.644			0.71				0.972	20.097			1.752
	1.069	1.62			1.381				0.726	8.276			4.344
	0.93	1.025			0.667				1.042	5.274			28.225
		0.622			5.486					10.548			2.73
		1.145			0.485					9.247			4.314
		1.848			0.28					13.077			0.174
		0.85			3.424					3.888			1.086
		1.126			0.327					0.379			1.213
		0.549			0.577					0.913
		1.211								9.311
		3.721								2.069
		1.926								20.378
		4.843								1.971
		2.687								4.254
		0.943								6.816
		3.331								6.186
		0.627								6.911
		0.538								8.87
		2.577								99.658
		1.45								13.351
		0.788								2.749
		4.304								50.525
		0.963								13.727
		4.016								19.683
		2.282								6.493
		0.601								7.155
		9.322								81.51
		1.048								3.432
		1.143								5.166
		1.241								1.064
		1.161								11.227
		1.459								8.748
		1.316								5.934
		0.64								7.668
		9.839								30.887
		1.211								5.059
		2.091								1.752
		1.402								2.427
		1.145								2.36
		2.622								3.808
		1.391								10.845

## Sheet: Fig.1e
	JAK2 WT	JAK2 MUT
	3887.01	5082.24
	1518.46	2097.86
	3633.67	2822.53
	3114.05	2485.93
	1245.38	2395.71
	1266.78	2658.81
	3925.88	2508.62
	847.256	1356.21
	1450.72	1331.2
	1461.46	1494.05
	1215.97	2456.65
	4510.78	2731.99
	1001.7	850.657
	940.484	3830.88
	2919.76	1497.25
	1137.74	3212.28
	1157.95	3696.27
	548.566	1002.7
	4919.71	2113.31
	3713.24	4191.95
	2408.18	972.694
	541.564	1520.26
	2333.37	1395.22
	4292.93	1562.07
	2071.47	3613.05
	4561.32	4603.98
	2207.02	3513.96
	1079.13	5225.03
	1950.67	2337.68
	2111.41	3439.91
	3355.82	1393.42
	1403.22	1480.85
	1056.32	1123.54
	687.208	3809.14
	1267.38	485.347
	1122.74	1077.73
	2607.79	2645.1
	889.269	2813.46
	1280.79	4931.15
	1798.52	1042.72
	1290.79	3389.33
	1976.86	1883.47
	976.295	1174.56
	843.255	1281.99
	825.85	1523.06
	5820.76	5910.84
	4686.77	2545.19
	2690.87	2799.02
	4581.63	2719.76
	2448.6	810.845
	4065.29	870.428
	974.294	3440.56
	470.342	3728.37
	822.849	2673.69
	710.215	2369.32
	597.581	1897.21
	3587.33	4854.67
	2897.31	429.13
	1045.52	2331.92
	274.883	2342.77
	3248.71	3601.83
	5358.42	982.897
	4224.8	561.17
	4512.46	2759.09
	4960.94	4160.11
	2058.38	1907.68
	1523.26	2133.58
	1974.47	335.101
	688.608	2130.72
	1631.9	5989.68
	2878.64	3576.53
	848.857	3525.52
	3450.98	1914.5
	704.213	4465.79
	933.882	2480.2
	3952.82	3101.47
	6118.84	2884.44
	1821.78	2348.76
	3228.9	2442.37
	2727.78	-635.992
	2348.59	5907.5
	685.007	2548.13
	578.975	980.696
	335.301	7183.87
	1856.63	4713.09
	2564.04	1151.89
	3398.37	1127.74
	-28.8087	2731.34
	754.428	1932.72
	3165.76	3063.48
	920.478	3172.98
	1213.37	921.231
	3252.28	1639.49
	4702.89	2994.55
	2610.16	767.032
	2750.23	1608.94
	855.859	1442.68
	1761.7	3613.46
	1284.19	5219.24
	1116.14	2585.46
	2452.31	1071.92
	888.068	4010.79
	361.309	1192.16
	953.688	1217.57
	5494.37	1123.34
	2309.74	3023.63
	1041.51	732.821
	4375.17	3665.75
	1414.43	4133.37
	1225.77	2011.6
	2371.68	1500.65
	911.275	1551.47
	862.861	912.676
	2892.35	2587.54
	3607.19	3483.11
	1287.19	4064.22
	2272.98	3893.2
	2756.21	2125.31
	2130.94	235.471
	6026.45	5586.38
	1398.02	1109.74
	2225.94	3151.22
	1449.24	2996.62
	1484.85	4353.86
	1488.65	4396
	4550.88	1071.52
	4785.34	3846.45
	1401.22	5142.68
	1424.63	1435.44
	4942.63	6293.26
	1204.36	6266.25
	1148.75	2459.57
	5759.13	1166.55
	6560.31	1826.84
	2419.04	3266.58
	878.265	2856.13
	727.22	4913.08
	2024.21	2333.94
	2656.78	3333.83
	700.612	2325.3
	4172.06	2729.24
	4785.56	4209.13
	5554.2	739.624
	676.342	1461.39
	1819.24	3652.99
	910.075	2798.14
	3307.63	1219.59
	1488.51	1527.28
	1170.55	265.48
	1728.09	3447.31
	2815.28	1118.34
	2245.55	2293.72
	1052.72	6587.91
	664.801	4132.65
	863.661	5050.81
	1360.01	950.887
	1144.75	2437.18
	1244.18	1086.13
	1163.95	1109.94
	1116.54	3962.47
	863.061	1555.44
	1269.38	1953.91
	-100.03	2653.43
	1207.16	1580.67
	184.656	1062.92
	2405.11	4920.94
	3267.2	3265.93
	3435.39	3529.29
	1156.55	1437.03
	1382.22	1417.23
	3336.08	1175.56
	1195.36	1239.17
	3480.84	1207.36
	1759.49	2703.95
	4829.33	2401.26
	3411.13	359.109
	1016.91	1534.26
	3395.46	1458.84
	1063.92	831.251
	1944.62	982.897
	2634.11	5036.89
	1349.21	4990.9
	1323	1333.8
	1138.74	3505.18
	2749.56	1354.21
	1256.38	3660.37
	1334.6	2213.55
	1145.55	2490.37
	1420.03	4043.16
	1178.56	2228.66
	1561.27	3920.2
	1434.23	2897.12
	1469.44	5688.4
	3821.02	3853.88
	1325.8	4196.89
	1538.67	1499.25
	3536.34	2152.21
	1194.76	345.704
	1664.16	3818.46
	869.863	1292.23
	582.376	1767.09
	2976.03	716.617
	1141.95	1161.07
	1227.17	603.983
	107.633	2223.63
	3431.71	763.631
	670.403	3184.97
	5296.85	848.857
	1360.01	6095.7
	2904.88	7267.74
	637.793	1228.77
		2565.69
		677.805
		2725.81
		1227.97
		1949.21
		2457.39
		1230.29
		1464.24
		2989.64
		3947.94
		2587.01
		2640.44
		1049.92
		1070.52
		1476.65
		1043.52
		863.061
		1205.36
		3180.51
		1026.91
		1429.8
		1054.92
		1429.03
		854.258
		3008.77
		4104.44
		1394.42
		2047.26
		4613.13
		4325.28
		2461.91
		6051.7
		1127.61
		1113.54
		3038.12
		2354.38
		4591.62
		377.114
		2035.32
		967.692
		3498.3
		1401.82
		1422.03
		1018.31
		95.4288
		1161.55
		3760.64
		4566.13
		1422.63
		445.935
		2114.03
		1485.45
		1533.66
		1414.63
		1870.31
		1172.35
		2313.86
		2434.04
		1446.24
		2309.75
		1267.78
		3432.33
		6094.98
		1099.93
		1347.01
		682.406
		3032.84
		1417.94
		3308.36
		1250.38
		1400.02
		3976.32
		1144.35
		1419.83
		1367.21
		1377.22
		5829.91
		1009.51
		1382.42
		3488.25
		903.073
		2569.05
		4421.44
		3894.04
		1957.96
		1138.74
		2658.05
		4864.21
		1164.15
		984.898
		2615.89
		2729.17
		2991.15
		2813.09
		656.598
		-161.849
		3464.31
		1694.92
		1132.54
		1395.22
		631.591
		2330.01
		5933.2
		2574.15
		1446.64
		1452.44
		2818.46
		1864.45
		2147.51
		1317.6
		1354.41
		515.556
		1216.77
		3480.44
		671.603
		1530.66
		2797.93
		2542.21
		1164.75
		987.498
		3091.71
		2159.88
		1252.38
		1467.04
		2533.53
		2546
		2507.15
		3864.15
		3046.79
		565.571
		4195.88
		2038.28
		2874.65
		3762.34
		1346.81
		1446.64
		1294.99
		1080.93
		675.804
		2859.59
		1043.52
		1061.32
		2423.81
		899.272
		1468.44
		3829.16
		1244.38
		1292.39
		1307.2
		1209.17
		1057.32
		1268.58
		3212.33
		2222.91
		2648.75
		878.265
		973.094
		1351.01
		2374.24
		2982.24
		701.412
		1293.19
		1011.51
		953.088
		4588.96
		988.299
		832.852
		4227.02
		4255.94
		2509.26
		3229.32
		1251.78
		3982.23
		2047.01
		2583.19
		1968
		2088.11
		2813.22
		2450.4
		4737.12
		929.681
		3183.44
		4269.09
		1238.97
		2015.34
		3329.49
		2153.72
		690.998
		796.441
		1164.75
		2103.75
		30.6093
		957.237
		2522.8
		2408.21
		1.60048
		1010.71
		2557.65
		1198.16
		535.962
		1325.8
		992.3
		2912.08
		1212.37
		1198.9
		514.335
		2401.19
		1478.45
		1257.38
		3317.97
		1029.71
		1361.21
		3858.13
		1269.98
		3688.8
		5843.52
		1539.42
		802.042
		4441.37
		1168.95
		4256.85
		2230.53
		2421.17
		2998.05
		1869.25
		313.295
		1280.79
		5328.23
		1531.7
		3158.38
		2034.3
		5964.11
		4425.07
		1015.99
		856.859
		2593
		6279.98
		1195.36
		2794.37
		734.622
		1377.82
		5197.21
		1219.17
		4270.79
		4681.58
		4338.83
		2398.44
		1803.75
		1187.56
		840.854
		3572.05
		2485.14
		2587.53
		4693.61
		5208.77
		5658.04
		1147.35
		6358.04
		4018.97
		2429.89
		774.834
		2098.19
		1081.33
		1586.55
		6374.79
		3735.32
		4172.03
		2681.15
		4850.07
		711.815
		4448.72
		579.175
		3924.5
		644.195
		4543.6
		1372.81
		128.639
		3752.68
		2252.96
		1206.96
		3362.08
		3041.06
		1167.35
		3335.08
		2419.06
		3037.89
		2908.29
		665.601
		1474.25
		1031.11
		494.349
		1046.12
		3440.81
		478.945
		288.687
		890.069
		2531.53
		2342.64
		1199.16
		1269.58
		3226.16
		1238.57
		1493.45
		1168.35
		2468.73
		1800.63
		2601.98
		1023.51
		1378.22
		1322.4
		4037.8
		3382.86
		772.834
		1024.11
		1174.35
		4019.76
		907.074
		2382.62
		745.025
		2801.99
		2331.85
		4600.53
		2906.76
		1061.72
		1524.46
		1225.77
		1577.96
		1963.06
		5124.52
		3400.17
		3031.2
		3049.28
		3297.43
		2568
		3115.81
		2769.14
		1478.04
		4789.39
		980.696
		3785.63
		2682.94
		1292.39
		2176.44
		2471.7
		1312.6
		1432.83
		1364.61
		1471.84
		941.685
		3128.67
		1890.4
		1342.21
		1620.08
		939.284
		659.399
		1482.05
		1050.32
		1063.52
		1434.43
		97.0293
		2022.13
		476.544
		1380.82
		1148.15
		1192.96
		1249.38
		1196.16
		780.236
		3085.81
		2621.29
		2570.64
		1181.87
		2760.55
		838.653
		1314
		1410.03
		3206.76
		1841.86
		3022.43
		1790.82
		1227.77
		1335.8
		1101.13
		1010.71
		855.459
		1075.33
		976.495
		1019.31
		1028.31
		4557.42
		1209.17
		937.483
		1087.33
		1059.12
		986.698
		1163.75
		3333.9
		4162.39
		1979.56
		910.675
		3663.6
		1489.25
		3861.31
		1330.8
		1162.55
		1332.6
		1480.85
		2706.57
		1342.81
		2738.46
		1429.43
		3066.98
		-55.6168
		4582.12
		3378.85
		3826.75
		934.683
		1129.88
		902.073
		3291.02
		2268.92
		789.239
		3928.56
		946.286
		4042.42
		2876.3
		2031.59
		3034.96
		2480.32
		3917.2
		1389.42
		1217.17
		1516.6
		4313.46
		2391.53
		4888.06
		997.501
		1032.11
		4659.18
		912.676
		505.753
		3375.06
		1067.32
		693.41
		2659.39
		1376.62
		3718.87
		2155.56
		4565.58
		1500.45
		1240.78
		1538.87
		4587.12
		1672.17
		299.29
		1254.42
		2703.07
		1980.49
		2627.72
		669.802
		483.346
		790.151
		3850.1
		325.698
		575.974
		1098.02
		2008.76
		2705.79
		2814.27
		4490.08
		2468.42
		703.813
		1160.55
		2187.04
		832.452
		1014.51
		3394.11
		1356.81
		3158.97
		1473.86
		1286.99
		978.896
		1713.87
		2483.34
		1469.84
		2451.75
		1236.77
		1083.93
		1308.83
		929.481
		3231.39
		1499.25
		1056.72
		1355.21
		2770
		1219.97
		2809.5
		1194.16
		1065.32
		1322.2
		1221.17
		2604.34
		387.717
		1280.39
		3202.65
		1539.67
		888.268
		594.38
		2223.34
		1550.47
		1918.18
		2895.05
		3679.29
		3295.37
		4922.73
		365.711
		3104.65
		2841.67
		2171.35
		1267.38
		1261.58
		1327
		1891.88
		4794.83
		2186.31
		4258.65
		2672.19
		1323.4
		783.037
		1422.83
		1293.79
		1146.55
		833.452
		3425.83
		1260.18
		1962.06
		3375.39
		2866.82
		2820
		3983.46
		3115.64
		625.389
		1433.03
		1420.23
		3693.51
		1270.58
		3453.89
		772.834
		4856.04
		4999.75
		1229.57
		1097.73
		4546.41
		671.403
		1107.33
		3224.46
		1007.7
		1142.55
		3427.02
		2857.82
		2231.96
		2964.15
		992.3
		4629.97
		4099.54
		1709.35
		1182.16
		6135.18
		1256.58
		2910.8
		2318.89
		2621.92
		3019.73
		4566.87
		1026.31
		4563.4
		1268.18
		4108.72
		4070.81
		2342.34
		4475.17
		3636.68
		4148.16
		1229.77
		1275.79
		4960.04
		2655.57
		6642.9
		1040.91
		2850.85
		1132.74
		2657.58
		1132.14
		2306.28
		1497.25
		1467.04
		1381.82
		4880.23
		1263.98
		4997.41
		1513.06
		4187.69
		1545.27
		3101.68
		4621.23
		2819.24
		3301.91
		2971.82
		2388.52
		1982.62
		1099.33
		2579.59
		1070.72
		1840.3
		833.452
		2525.02
		2516.98
		4025.68
		1241.18
		2745.45
		4614.53
		984.097
		1304.59
		1216.77
		5346.36
		3343.88
		4300.86
		940.884
		2571.28
		2900.24
		4285.49
		3132.32
		4610.33
		4344.44
		3053.12
		4398.52
		3395.93
		3310.21
		1183.76
		1836.58
		3627.48
		3516.92
		1178.56
		4114.99
		1146.75
		1081.53
		3482.45
		839.454

## Sheet: Fig. 1f
	PV	PV	MF	MF			PV	PV	MF	MF
IL-1ß	untreated	Ruxolitinib	untreated	Ruxolitinib		IL-18	untreated	Ruxolitinib	untreated	Ruxolitinib
	170687	58116	145542	393399			6299696	4488599	1093549	1662256
	132625	233308	73197	301333			1394968	2619025	3857486	287486
	37851	24557	156321	16043			2657279	361725	803446	565565
	199413	738817	212859	24557			1806108	957559	633408	3776
	122876	1557347	108481	24557			14512943	1568984	967682	824259
	9069	3392	156321	4526			5132248	16595	500729	64726
	98543	83036	83036	71712			3453061	556653	313444	121023
	294755	144641	153635	31546			1073274	361725	4170112	5654265
	156322	190559	111564	16043			2519392	855317	1696084	478464
	151616	434594	14757	124526			3719261	38766	399911	824259
	227144	4526	6727	61491			2334767	282623	3090956	657454
	156321	4093	275214	266899			937259	1394112	2527065	1427445
	89532	24557	718624	24557			1157011	420581	1196213	408928
	120753	83036	4526	4526			865628	48942	55696	297871
	83036	55758	4093	16043			145592	397218	7998292	8134943
	144641	83036	4526	47294			361725	2682037	1058046	308248
	55758	362288	288682	55758			992916	740458	2837745	288831
	870234	92483	13874	16043			2198454	3102312	756285	565565
	144641	99961	69698	4526			2064122	1506357	567722	3776
	95931	97833	24557	4526			761549	6847421	276391	1858738
	120753	254957	69698	1446569			600716	659555	1791535	729874
	24557	1056588	83036	1415099			397218	2419501	2463812	1205981
	336185	3635	179264	75202			263854	334395	251214	339331
	108481		15218	2483658			719266		447637	3719564
	4093		254445	156321			1254636		860648	1819054
	179264		88561	4526			19947		1604439	468194
	24557		4526	190559			1512615		230203	397218
	4526		88561	105302			172741		62686	5803341
	69698			6232			1550229			7570938
	108481			88532			391341			1837462
	83036			331772			333702			11017258
	4526			203346			349763			3782811
	2432074			1042			2001011			8417651
	890495			47294			385449			287486
	4093						1147177
	132794						55696
	7643						687281
	224825						534862
	4093						212602
	132794						1166831
	4093						466667
	156321						481833

## Sheet: Fig. 2b
HC	- LPS	+LPS/Nigericin	MPN	- LPS	+LPS/Nigericin
	0.00977	0.13		0.017	1.15
	0.06	0.035		0.083	1.61
	0.053	3.81		0.058	1.51
	0.019	3.91		0.13	1.31
	0.029	1.29		0.33	2.07
	0.028	2.28		0.02	1.24
	0.03	1.19		0.066	1.32
	0.023	1.96		0.063	3.67
	0.016	1.28		0.079	2.1
	0.035	1.19		0.041	2.34
	0.04	0.73		0.076	6.55
	0.052	1.01		0.026	1.25
	0.016	2.71		0.021	3.36
	0.02	2.51		0.065	1.87
				0.034	6.38
				0.017	6.69
				0.053	2.46
				0.28	3.8
				0.032	5.23
				0.033	4.88
				0.043	4.49
				0.057	0.092
				0.063	3.29
				0.026	2.79
				0.039	1.37
				0.85	2.05
				0.093	3.66
				0.014	4.58
				0.042	2.32
				0.12	1.25
				0.14	1.57
				0.11	2.47
				0.031	1.53
				0.048	1.05
				0.16	1.41
					1.79

## Sheet: Fig 2c
MPN	Specks	Il-1ß		Healthy	Specks	IL-1ß
	0.017	17.068			0.00977	3.23587
	0.058	6.94			0.06	11.4521
	0.041	4.27603			0.028	4.7294
	0.06	12.7215			0.03	3.90884
	0.083	22.74			0.016	2.44512
	0.02	23.3308			0.04	3.23587
	0.033	6.23197
	0.024	9.85427
	0.076	15.6322
	0.13	27.9705
	0.13	38.8675
	0.079	19.8101
	0.043	14.5542
	0.057	7.31965
	0.093	13.976
	0.026	22.4825
	0.021	22.4825
	0.065	11.4521
	0.034	26.6218
	0.063	23.6707

## Sheet: Fig. 2d
	Healthy Controls			MPN					Healthy Controls			MPN
Lymphocytes	- LPS	+LPS/Nigericin		- LPS	+LPS/Nigericin			Myeloid cells	- LPS	+LPS/Nigericin		- LPS	+LPS/Nigericin
	0	0.01		0.00694	0.76				0.07	3.13		0.2	2.41
	0.00601	0.021		0.00708	0.23				0.08	4.2		0.22	2.01
	0.00428	0.017		0.00238	0.036				0.027	1.2		0.093	3.3
	0.00303	0.017		0.00207	0.081				0.057	0.18		0.1	6.11
	0.00203	0.16		0.00318	7.24				0.077	0.069		0.16	3.95
	0.00136	0.028		0.073	0.82				0.091	4.19		0.2	3.1
	0.000893	0.084		0.063	6.06				0.13	2.3		0.066	1.52
	0.00261	0.065		0.053	7.67				0.068	4.78		0.21	11.54
	0.000229	0.055		0.15	0.032				0.11	0.27		0.24	4.27
	0.00097	0.00377		0.00473	0.11				0.19	1.48		0.75	4.29
	0.000298	0.019		0.00876	0.079				0.077	2.47		0.23	3.59
	0.00127	0.12		0.00615	0.037				0.17	3.42		0.16	16.9
	0.00054	0.13		0.00217	0.035				0.035	5.96		0.1	4.65
	0.00096	0.15		0.00588	0.32				0.044	5.48		0.031	14.4
				0.00422	0.12							0.11	5.58
				0.012	1.48							0.11	5.89
				0.00565	0.24							0.24	10.1
				0.00859	0.024							0.26	10.5
				0.00125	0.021							0.22	7.5
				0.00773	0.03							0.27	5.55
				0.000864	0.04							0.2	1.86
				0.00104	0.025							0.1	2.35
				0.00196	0.026							0.13	2.22
				0.00246	0.035							0.12	5.41
				0.00787	0.036							0.063	2.86
				0.00241	0.031							0.37	3.42
				0.011	0.1							0.1	15.1
				0.00455	0.04							0.31	2.39
				0.000853	0.021							0.52	4.54
				0.00169	0.27							0.11	8.64
				0.00156	0.19							0.39	13.2
				0.00649	0.077							0.052	3.9
				0.2	1.07							1.42	4.22
				0.013	0.1							0.045	3.88
				0.016	0.13							0.27	2.47
				0.00548	0.55							0.15	2.51

## Sheet: Fig. 2f
	unstim	+LPS	+LPS/Nigericin	unstim+MCC950	+LPS+MCC950	+LPS/Nigericin+MCC950
	91.6	55.7	90.5	88.5	88.9	93.4
	88.1	74.5	89.6	96.9	95.7	94.5
	80.5	37.1	92	86.6	52	89.5
	93.5	49.3	88.5	96	67.9	73.6
	100	100	100	100	100	100

[truncated: 38 more sheets: Fig. 2g, Fig. 3a, Fig. 3b, Fig. 3c, Fig. 3e, Fig. 4a, Fig. 4b, Fig. 4c, Fig. 4d, Fig. 5a, Fig. 5b, Fig. 5c, Fig. 5d, Fig. 5e, Fig. 6b, Fig. 6c, Fig. 6d, Fig. 6e, Fig. 6g, Fig. 6h …]
